# Supplementary material for: Enhancing the activity of β-lactamase inhibitory protein-II with cell-penetrating peptide against KPC-2-carrying Klebsiella pneumoniae
Source: PLoS One. 2024 Jan 26;19(1):e0296727. doi: 10.1371/journal.pone.0296727 (PMC10817188; doi:10.1371/journal.pone.0296727)
Supplement: S5 File — (XLSX) [file pone.0296727.s005.xlsx]

## Sheet: Sheet1
Time	CFU/mL
	Control			Meropenem 2 ug/mL			Meropenem 2 ug/mL + tBLIP			Meropenem 2 ug/mL + tBLIP-CPP
	replicate 1	replicate 2	replicate 3	replicate 1	replicate 2	replicate 3	replicate 1	replicate 2	replicate 3	replicate 1	replicate 2	replicate 3
0	168000	84800	237600	101200	136000	28800	170000	187200	119600	100000	141200	114000
1	292000	206000	376000	114000	120000	194000	402000	308000	332000	80000	58000	40000
2	400000	670000	560000	7620	9600	2160	3660	2040	520	80	160	280
3	9200000	5800000	9000000	480	200	160	240	140	60	1	20	1
4	73000000	79000000	13400000	280	1400	140	200	360	280	1	20	1
6	472000000	474000000	360000000	32600	36400	35400	17200	6400	10200	20	1	20
8	1244000000	1176000000	1466000000	1186000	720000	1160000	1300000	600000	160000	20	80	60
24	1230000000	1100000000	978000000	650000000	480000000	600000000	824000000	864000000	963000000	160	200	180
