# Supplementary material for: Enhancing the activity of β-lactamase inhibitory protein-II with cell-penetrating peptide against KPC-2-carrying Klebsiella pneumoniae
Source: PLoS One. 2024 Jan 26;19(1):e0296727. doi: 10.1371/journal.pone.0296727 (PMC10817188; doi:10.1371/journal.pone.0296727)
Supplement: S6 File — (XLSX) [file pone.0296727.s006.xlsx]

## Sheet: Hemolysis data
Protein concentration (µM)	tBLIP-II				tBLIP-II-CPP				Mellitin
	replicate 1	replicate 2	replicate 3	Mean	replicate 1	replicate 2	replicate 3	Mean	replicate 1	replicate 2	replicate 3	Mean
0	0.12	0.21	0.41	0.246667	0.11	0.08	0.32	0.17	0.62	2.13	0.59	1.11333
6.25	-0.1734	0.0326	-0.0752979	-0.0720326	-0.1734	-0.4104	-0.155025	-0.246275	0.43	3.16	0.82	1.47
12.5	0.1734	-0.1352	0.18603	0.0747433	0.1734	-0.0373	0.239181	0.125094	6.34	10.46	6.32	7.70667
25	0.2389	0.1679	0.411924	0.272908	0.2389	0.2891	0.593524	0.373841	36.84	34.32	38.62	36.5933
50	0.574	0.6435	0.872569	0.69669	0.574	0.4663	0.43407	0.491457	79.55	67.63	84.36	77.18
100	0.393	0.3964	0.606812	0.465404	0.393	0.6155	0.659964	0.556155	100.62	91.32	105.82	99.2533

## Sheet: Cell viability data
Protein concentration (µM)	tBLIP-II				tBLIP-II-CPP
	replicate 1	replicate 2	replicate 3	Mean	replicate 1	replicate 2	replicate 3	Mean
0	90.7193	97.4148	98.6905	95.6082	96.6667	99.2656	99.3872	98.4398
6.25	92.9118	96.0458	99.5238	96.1605	95.8333	99.5288	103.848	99.7367
12.5	93.6079	105.451	105.238	101.432	99.7222	102.607	96.25	99.5264
25	95.6961	106.451	101.429	101.192	98.8889	100.141	101.887	100.306
50	96.5197	96.3455	97.9762	96.9471	96.1111	99.7919	105.686	100.53
100	95	95	98.5714	96.1905	106.944	98.0783	95	100.008
